# Supplementary material for: Predicting individual food valuation via vision-language embedding model
Source: PLOS Digit Health. 2025 Oct 28;4(10):e0001044. doi: 10.1371/journal.pdig.0001044 (PMC12561901; doi:10.1371/journal.pdig.0001044)
Supplement: S1 Code — (IPYNB) [file pdig.0001044.s009.ipynb]

# %% [markdown]
# Preparation

# %% [code]
# This notebook was originally executed on Google Colab with T4 GPU runtime.
# Below are the requirements to reproduce the result in the paper. Please restart the runtime after execute this when you run this in Google Colab.
!pip install --quiet --upgrade --no-cache-dir \
  --index-url https://download.pytorch.org/whl/cu121 \
  "torch==2.5.1+cu121" "torchvision==0.20.1+cu121"

!pip install --quiet --upgrade --no-cache-dir \
  "numpy==1.26.4" "pillow==11.1.0" "packaging==24.2"

!pip install --quiet --upgrade --no-cache-dir \
  "umap-learn==0.5.7" "scipy==1.13.1" "scikit-learn==1.6.0" \
  "pynndescent==0.5.13" "numba==0.60.0" "llvmlite==0.43.0"

!pip install --quiet --upgrade --no-cache-dir \
  "ftfy==6.3.1" "regex==2024.11.6" "tqdm==4.67.1"

!pip install --quiet --upgrade --no-cache-dir \
  "git+https://github.com/openai/CLIP.git@dcba3cb2e2827b402d2701e7e1c7d9fed8a20ef1"


# %% [code]
import numpy as np
import pandas as pd
from pandas import DataFrame
import os
import torch
import clip

from PIL import Image

import IPython.display
import matplotlib.pyplot as plt
import matplotlib

%matplotlib inline
%config InlineBackend.figure_format = 'retina'

import umap
from sklearn.preprocessing import StandardScaler

from sklearn import linear_model
from sklearn.linear_model import LinearRegression,Ridge
from sklearn.neighbors import NearestNeighbors
from sklearn.model_selection import KFold


# %% [code]
# Please place the food_pics_extended data here
dataDir = 'PATH/TO/food_pics_extendedData/'

imList = np.sort(os.listdir(dataDir))
imData = []
for i in range(0,len(imList)):
  _imageFile = dataDir+imList[i]
  imData.append(np.array(Image.open(_imageFile)))
imData = np.array(imData)

# The label data can also be extracted from the food_pics_extended dataset
df_label = pd.read_csv('PATH/TO/labelData.csv')
label = np.array(df_label['Item_description_english'][:896])

# %% [code]
# Data from https://osf.io/krgh3/files/osfstorage
df = pd.read_csv('data_responses.csv')
df_dem = pd.read_csv('data_demographic_questionnaire.csv')

# %% [markdown]
# 1. Embedding of Food Images

# %% [code]
model, preprocess = clip.load("ViT-B/16")
model.cuda().eval()


# %% [code]
images = []
for i in range(0,len(imList)):
  _imageFile = dataDir+imList[i]
  image = Image.open(_imageFile).convert("RGB")
  images.append(preprocess(image))

image_input = torch.tensor(np.stack(images)).cuda()
image_preprocessed = image_input.to('cpu').detach().numpy().copy()

with torch.no_grad():
    image_features = model.encode_image(image_input).float()
imgFeature_norm = (image_features.cpu().T/np.linalg.norm(image_features.cpu(),axis=1))

imgFeature_norm = (image_features.T/np.linalg.norm(image_features,axis=1))

# %% [code]
reducer = umap.UMAP(metric='cosine',random_state=42)
embedding = reducer.fit_transform(image_features)

fig = plt.figure(figsize=(5,5),dpi=dpi)
plt.scatter(embedding[:,0],embedding[:,1],marker='.',alpha=0.3)

# %% [code]
# SuppleFig1
fig = plt.figure(figsize=(14, 4), dpi=dpi)
for i in range(0,3):
  labels=[['NaN','whole foods','processed foods'],['NaN','sweet','tasty'],['NaN','fruit', 'with vegetables', 'chocolate', 'with fish', 'with meat', 'nuts', 'drinks']][i]
  fig.add_subplot(1,3,i+1)
  _label = df_label.iloc[:896,i+4].copy()
  _label[np.isnan(_label)] = 0
  for j in range(1,int(df_label.iloc[:896,i+4].max())+1):
    _embedding = embedding[df_label.iloc[:896,i+4]==j]
    plt.scatter(_embedding[:,0],_embedding[:,1],marker='.',alpha=0.5,label=labels[j])
  if i ==2:
    plt.legend(loc='center left', bbox_to_anchor=(1, 0.5))
  else:
    plt.legend()
  plt.subplots_adjust(left=0.1, right=0.85, top=0.9, bottom=0.1)


# %% [markdown]
## Comparison with other embeddings

# %% [code]
# pixel
_image_preprocessed = image_preprocessed.reshape(896,-1)
dist_img = np.zeros((896,896))
for i in range(0,896):
  dist_img[i,:] = np.linalg.norm(_image_preprocessed[i]-_image_preprocessed,axis=1)

reducer = umap.UMAP(random_state=42)
_pixel = image_preprocessed.reshape(896,-1)
_pixel_scaled = StandardScaler().fit_transform(_pixel)
umap_pixel = reducer.fit_transform(_pixel_scaled)

# label embeddings
embedding_label_openai = []

for i in range(0,len(imList)):
  res = openai.Embedding.create(
      model='text-embedding-ada-002',
      input="This is " + label.tolist()[i]
  )
  embedding_label_openai.append(res.data[0]["embedding"])
embedding_label_openai_norm = (embedding_label_openai.T/np.linalg.norm(embedding_label_openai,axis=1))


# %% [code]
# similarity calculation
similarity_CLIP = np.array(imgFeature_norm.T @ imgFeature_norm)
similarity_label = np.array(embedding_label_openai_norm.T @ embedding_label_openai_norm)
similarity_pixel = (dist_img.max()-dist_img)/dist_img.max()

fig = plt.figure(figsize=(12,4), dpi=dpi)
fig.add_subplot(1,3,1)
plt.imshow(similarity_pixel)
plt.title('pixel')
# plt.imshow(dist_img)
fig.add_subplot(1,3,2)
plt.imshow(similarity_CLIP)
plt.title('CLIP')

fig.add_subplot(1,3,3)
plt.imshow(similarity_label)

plt.title('label')

# %% [code]
distMList = [similarity_pixel,similarity_CLIP,similarity_label]

corrList = np.zeros((3,3))
for i in range(0,3):
  for j in range(0,3):
    corrList[i,j] = np.corrcoef(distMList[i].reshape(-1),distMList[j].reshape(-1))[0,1]
print(corrList)


# %% [code]
embedding_all = [umap_pixel,embedding,embedding_label_openai_umap]

fig = plt.figure(figsize=(12,4),dpi=dpi)
for i in range(0,3):
  fig.add_subplot(1,3,i+1)
  _embedding = embedding_all[i]
  plt.scatter(_embedding[:,0],_embedding[:,1],marker='.',alpha=0.3)
  plt.title(['pixel','CLIP','Label'][i])

# %% [code]
# Figure A4
label = df_label['Item_description_english'][:len(imList)-1]
label_multi = label[label.isin(label.value_counts()[label.value_counts()>4].index)]
text_query = ["red", "green", "blue", "bright", "dark", "white", "black","brown","dark brown"]
text_tokens_query = clip.tokenize(["This is relatively" + desc for desc in text_query]).cuda()
with torch.no_grad():
    text_features_query = model.encode_text(text_tokens_query).float()
simMatrix_img = ((image_features.cpu().T/np.linalg.norm(image_features.cpu(),axis=1)).T@(text_features_query.cpu().T/np.linalg.norm(text_features_query.cpu(),axis=1)))

labelIdx = 15
queryIdx = 8

print(label_multi.unique()[labelIdx])
_index = np.where(label == label_multi.unique()[labelIdx])[0]

print(text_query[queryIdx])

fig = plt.figure(figsize=(15,2),dpi=dpi)
for i in range(0,5):
  fig.add_subplot(1,5,i+1)
  plt.imshow(imData[_index[i]])
  plt.title(np.array(simMatrix_img[_index,queryIdx])[i])
  plt.tick_params(bottom=False, left=False, right=False, top=False)
  plt.tick_params(labelbottom=False, labelleft=False, labelright=False, labeltop=False)

# %% [markdown]
# 2. Mean Rating Prediction

# %% [markdown]
## Visualization of the mean rating

# %% [code]
meanResponse = df.groupby('img').mean()
itemList = ['res_L','res_T','res_H']

fig = plt.figure(figsize=(12,3),dpi=dpi)
for _itemIdx in range(0,3):
  fig.add_subplot(1,3,_itemIdx+1)
  _embedding = embedding_all[1]
  plt.scatter(_embedding[:,0],_embedding[:,1],marker='.',alpha=0.5,c=meanResponse[itemList[_itemIdx]])
  plt.title(['Like','Tasty','Healthy'][_itemIdx])
  plt.colorbar()

# %% [code]
fig = plt.figure(figsize=(12,10),dpi=dpi)
for _itemIdx in range(0,3):
  for i in range(0,3):
    fig.add_subplot(3,3,_itemIdx*3+i+1)
    _embedding = embedding_all[i]
    plt.scatter(_embedding[:,0],_embedding[:,1],marker='.',alpha=0.5,c=meanResponse[itemList[_itemIdx]])
    if i == 0:
      plt.ylabel(['Like','Tasty','Healthy'][_itemIdx])
    plt.colorbar()
    if _itemIdx == 0:
      plt.title(['pixel','CLIP','Label'][i])


# %% [markdown]
## mean rating prediction

# %% [code]
from sklearn.model_selection import KFold

# %% [code]
_alpha = 1

kf = KFold(n_splits=5,shuffle =True, random_state=0)
X = imgFeature_norm.T
Y = df.groupby('img').mean().iloc[:,4]

scoreList_all = []
_alpha = 1
for train_index, test_index in kf.split(X, Y):
  scoreList = []
  for i in range(0,3):
    lr= Ridge(fit_intercept=False,alpha=_alpha)
    X_train = imgFeature_norm.T[train_index]
    Y_train = df.groupby('img').mean().iloc[train_index,3+i]
    lr.fit(X_train,Y_train)
    _train_score = np.linalg.norm(Y_train-lr.predict(X_train))/len(X_train)
    _train_corr = np.corrcoef(lr.predict(X_train),Y_train)[0,1]
    X_test = imgFeature_norm.T[test_index]
    Y_test = df.groupby('img').mean().iloc[test_index,3+i]
    _test_score = np.linalg.norm(Y_test-lr.predict(X_test))/len(X_test)
    _test_corr = np.corrcoef(lr.predict(X_test),Y_test)[0,1]
    scoreList.append([_train_score,_test_score,_train_corr,_test_corr])
  scoreList_all.append(scoreList)
scoreList_all = np.array(scoreList_all)

print(scoreList_all.mean(axis=0))
print(scoreList_all.std(axis=0))

# %% [code]
txtFeature_norm = (embedding_label_openai.T/np.linalg.norm(embedding_label_openai,axis=1))

_alpha = 1

kf = KFold(n_splits=5,shuffle =True, random_state=0)
X = txtFeature_norm.T
Y = df.groupby('img').mean().iloc[:,4]


scoreList_all = []
_alpha = 1
for train_index, test_index in kf.split(X, Y):
  scoreList = []
  for i in range(0,3):
    lr= Ridge(fit_intercept=False,alpha=_alpha)
    X_train = txtFeature_norm.T[train_index]
    Y_train = df.groupby('img').mean().iloc[train_index,3+i]
    lr.fit(X_train,Y_train)
    _train_score = np.linalg.norm(Y_train-lr.predict(X_train))/len(X_train)
    _train_corr = np.corrcoef(lr.predict(X_train),Y_train)[0,1]
    X_test = txtFeature_norm.T[test_index]
    Y_test = df.groupby('img').mean().iloc[test_index,3+i]
    _test_score = np.linalg.norm(Y_test-lr.predict(X_test))/len(X_test)
    _test_corr = np.corrcoef(lr.predict(X_test),Y_test)[0,1]
    scoreList.append([_train_score,_test_score,_train_corr,_test_corr])
  scoreList_all.append(scoreList)
scoreList_all = np.array(scoreList_all)

print(scoreList_all.mean(axis=0))
print(scoreList_all.std(axis=0))

# %% [code]
_image_preprocessed = image_preprocessed[:,:,::16,::16].reshape(896,-1)
pixelFeature_norm = (_image_preprocessed.T/np.linalg.norm(_image_preprocessed,axis=1))

_alpha = 1

kf = KFold(n_splits=5,shuffle =True, random_state=0)
X = pixelFeature_norm.T
Y = df.groupby('img').mean().iloc[:,3]


scoreList_all = []
_alpha = 1
for train_index, test_index in kf.split(X, Y):
  scoreList = []
  for i in range(0,3):
    lr= Ridge(fit_intercept=False,alpha=_alpha)
    # lr= Ridge(fit_intercept=True,alpha=_alpha)
    X_train = pixelFeature_norm.T[train_index]
    Y_train = df.groupby('img').mean().iloc[train_index,3+i]
    lr.fit(X_train,Y_train)
    _train_score = np.linalg.norm(Y_train-lr.predict(X_train))/len(X_train)
    _train_corr = np.corrcoef(lr.predict(X_train),Y_train)[0,1]
    X_test = pixelFeature_norm.T[test_index]
    Y_test = df.groupby('img').mean().iloc[test_index,3+i]
    _test_score = np.linalg.norm(Y_test-lr.predict(X_test))/len(X_test)
    _test_corr = np.corrcoef(lr.predict(X_test),Y_test)[0,1]
    scoreList.append([_train_score,_test_score,_train_corr,_test_corr])
  scoreList_all.append(scoreList)
scoreList_all = np.array(scoreList_all)

print(scoreList_all.mean(axis=0))
print(scoreList_all.std(axis=0))

# %% [markdown]
## Comparison with other embeddings

# %% [code]
device = "cuda" if torch.cuda.is_available() else "cpu"

# %% [code]
from tqdm import tqdm

# %% [code]
# ResNet101
!pip install torch torchvision transformers timm
import torchvision.models as models
import torch.nn as nn
from torchvision import transforms
resnet101 = models.resnet101(pretrained=True)
resnet101 = resnet101.to(device)
resnet101.eval()
resnet101_features = nn.Sequential(*list(resnet101.children())[:-1])

transform_resnet = transforms.Compose([
    transforms.Resize(256),
    transforms.CenterCrop(224),
    transforms.ToTensor(),
    transforms.Normalize(mean=[0.485, 0.456, 0.406],
                       std=[0.229, 0.224, 0.225]),
])

resnet_features = []
for i in tqdm(range(len(imList))):
    _imageFile = dataDir + imList[i]
    image = Image.open(_imageFile).convert("RGB")
    image_tensor = transform_resnet(image).unsqueeze(0).to(device)

    with torch.no_grad():
        features = resnet101_features(image_tensor)
        features = features.squeeze().cpu().numpy()
    resnet_features.append(features)

resnet_features = np.array(resnet_features)

# %% [code]
# ViT

from transformers import ViTImageProcessor, ViTModel
vit_processor = ViTImageProcessor.from_pretrained('google/vit-base-patch16-224-in21k')
vit_model = ViTModel.from_pretrained('google/vit-base-patch16-224-in21k')
vit_model = vit_model.to(device)
vit_model.eval()

vit_features = []
for i in tqdm(range(len(imList))):
    _imageFile = dataDir + imList[i]
    image = Image.open(_imageFile).convert("RGB")
    inputs = vit_processor(images=image, return_tensors="pt")
    inputs = {k: v.to(device) for k, v in inputs.items()}

    with torch.no_grad():
        outputs = vit_model(**inputs)
        features = outputs.last_hidden_state.mean(dim=1).squeeze().cpu().numpy()
    vit_features.append(features)

vit_features = np.array(vit_features)

# %% [code]
import timm

# %% [code]
# EfficientNet
efficientnet = timm.create_model('efficientnet_b0', pretrained=True)
efficientnet = efficientnet.to(device)
efficientnet.eval()
efficientnet_features = nn.Sequential(*list(efficientnet.children())[:-1])
efficientnet_features_list = []
for i in tqdm(range(len(imList))):
    _imageFile = dataDir + imList[i]
    image = Image.open(_imageFile).convert("RGB")
    image_tensor = transform_resnet(image).unsqueeze(0).to(device)

    with torch.no_grad():
        features = efficientnet_features(image_tensor)

        # # 出力形状に応じて処理を変更
        # if len(features.shape) == 4:  # (batch, channels, height, width)の場合
        #     # Global Average Pooling
        #     features = features.mean([2, 3])
        # elif len(features.shape) == 2:  # すでに(batch, features)の場合
        #     pass
        # else:  # それ以外の場合はflattenする
        #     features = features.view(features.size(0), -1)

        features = features.squeeze().cpu().numpy()

    efficientnet_features_list.append(features)

efficientnet_features_array = np.array(efficientnet_features_list)

# %% [code]
# clip ResNet
clip_resnet_model, clip_resnet_preprocess = clip.load("RN101", device=device)
images_clip_resnet = []
for i in tqdm(range(len(imList))):
    _imageFile = dataDir + imList[i]
    image = Image.open(_imageFile).convert("RGB")
    images_clip_resnet.append(clip_resnet_preprocess(image))

image_input = torch.stack(images_clip_resnet).to(device)
with torch.no_grad():
    clip_resnet_features = clip_resnet_model.encode_image(image_input).float()

clip_resnet_features = clip_resnet_features.cpu().numpy()


# %% [code]
embeddings_dict = {
    'CLIP-ResNet': clip_resnet_features,
    'ResNet101': resnet_features,
    'ViT': vit_features,
    'EfficientNet-B0': efficientnet_features_array,
    'CLIP-ViT': image_features.cpu().numpy()
}

# %% [code]
_alpha = 1
kf = KFold(n_splits=5, shuffle=True, random_state=0)

mean_ratings_df = df.groupby('img').mean()
Y_like = mean_ratings_df.iloc[:, 3].values    # Like
Y_tasty = mean_ratings_df.iloc[:, 4].values   # Tasty
Y_healthy = mean_ratings_df.iloc[:, 5].values # Healthy
rating_names = ['Like', 'Tasty', 'Healthy']

all_models_cv_results = {}

for model_name, features in embeddings_dict.items():
    print(f"\n{'='*50}")
    print(f"Evaluating {model_name}")
    print(f"{'='*50}")

    if 'CLIP' in model_name:
        X = features / np.linalg.norm(features, axis=1, keepdims=True)
    else:
        scaler = StandardScaler()
        X = scaler.fit_transform(features)

    scoreList_all = []

    for fold_idx, (train_index, test_index) in enumerate(kf.split(X)):
        scoreList = []

        for i in range(3):
            lr = Ridge(fit_intercept=False, alpha=_alpha)

            X_train = X[train_index]
            Y_train = mean_ratings_df.iloc[train_index, 3+i].values

            lr.fit(X_train, Y_train)

            Y_train_pred = lr.predict(X_train)
            _train_score = np.linalg.norm(Y_train - Y_train_pred) / len(X_train)
            _train_corr = np.corrcoef(Y_train_pred, Y_train)[0, 1]

            X_test = X[test_index]
            Y_test = mean_ratings_df.iloc[test_index, 3+i].values

            Y_test_pred = lr.predict(X_test)
            _test_score = np.linalg.norm(Y_test - Y_test_pred) / len(X_test)
            _test_corr = np.corrcoef(Y_test_pred, Y_test)[0, 1]

            scoreList.append([_train_score, _test_score, _train_corr, _test_corr])

        scoreList_all.append(scoreList)

    scoreList_all = np.array(scoreList_all)
    all_models_cv_results[model_name] = scoreList_all

    print(f"\nResults for {model_name}:")
    print(f"{'Rating':<10} {'Train Score':<12} {'Test Score':<12} {'Train Corr':<12} {'Test Corr':<12}")
    print("-" * 60)

    for i, rating in enumerate(rating_names):
        train_score_mean = scoreList_all[:, i, 0].mean()
        train_score_std = scoreList_all[:, i, 0].std()
        test_score_mean = scoreList_all[:, i, 1].mean()
        test_score_std = scoreList_all[:, i, 1].std()
        train_corr_mean = scoreList_all[:, i, 2].mean()
        train_corr_std = scoreList_all[:, i, 2].std()
        test_corr_mean = scoreList_all[:, i, 3].mean()
        test_corr_std = scoreList_all[:, i, 3].std()

        print(f"{rating:<10} "
              f"{train_score_mean:.3f}±{train_score_std:.3f}  "
              f"{test_score_mean:.3f}±{test_score_std:.3f}  "
              f"{train_corr_mean:.3f}±{train_corr_std:.3f}  "
              f"{test_corr_mean:.3f}±{test_corr_std:.3f}")


summary_data = []

for model_name, scores in all_models_cv_results.items():
    for i, rating in enumerate(rating_names):
        test_corr_mean = scores[:, i, 3].mean()
        test_corr_std = scores[:, i, 3].std()
        test_score_mean = scores[:, i, 1].mean()
        test_score_std = scores[:, i, 1].std()

        summary_data.append({
            'Model': model_name,
            'Rating': rating,
            'Test_Corr_Mean': test_corr_mean,
            'Test_Corr_Std': test_corr_std,
            'Test_Score_Mean': test_score_mean,
            'Test_Score_Std': test_score_std
        })

summary_df = pd.DataFrame(summary_data)

print("\n" + "="*60)
print("Summary: Test Correlation Coefficients (5-fold CV)")
print("="*60)
corr_pivot = summary_df.pivot(index='Model', columns='Rating', values='Test_Corr_Mean')
print(corr_pivot.round(3))


# %% [code]
# when intercept=TRUE
_alpha = 1
kf = KFold(n_splits=5, shuffle=True, random_state=0)

mean_ratings_df = df.groupby('img').mean()
Y_like = mean_ratings_df.iloc[:, 3].values
Y_tasty = mean_ratings_df.iloc[:, 4].values
Y_healthy = mean_ratings_df.iloc[:, 5].values
rating_names = ['Like', 'Tasty', 'Healthy']

all_models_cv_results = {}

for model_name, features in embeddings_dict.items():
    print(f"\n{'='*50}")
    print(f"Evaluating {model_name}")
    print(f"{'='*50}")

    if 'CLIP' in model_name:
        X = features / np.linalg.norm(features, axis=1, keepdims=True)
    else:
        scaler = StandardScaler()
        X = scaler.fit_transform(features)

    scoreList_all = []

    for fold_idx, (train_index, test_index) in enumerate(kf.split(X)):
        scoreList = []

        for i in range(3):
            lr = Ridge(fit_intercept=True, alpha=_alpha)

            X_train = X[train_index]
            Y_train = mean_ratings_df.iloc[train_index, 3+i].values

            lr.fit(X_train, Y_train)

            Y_train_pred = lr.predict(X_train)
            _train_score = np.linalg.norm(Y_train - Y_train_pred) / len(X_train)
            _train_corr = np.corrcoef(Y_train_pred, Y_train)[0, 1]

            X_test = X[test_index]
            Y_test = mean_ratings_df.iloc[test_index, 3+i].values

            Y_test_pred = lr.predict(X_test)
            _test_score = np.linalg.norm(Y_test - Y_test_pred) / len(X_test)
            _test_corr = np.corrcoef(Y_test_pred, Y_test)[0, 1]

            scoreList.append([_train_score, _test_score, _train_corr, _test_corr])

        scoreList_all.append(scoreList)

    scoreList_all = np.array(scoreList_all)
    all_models_cv_results[model_name] = scoreList_all

    print(f"\nResults for {model_name}:")
    print(f"{'Rating':<10} {'Train Score':<12} {'Test Score':<12} {'Train Corr':<12} {'Test Corr':<12}")
    print("-" * 60)

    for i, rating in enumerate(rating_names):
        train_score_mean = scoreList_all[:, i, 0].mean()
        train_score_std = scoreList_all[:, i, 0].std()
        test_score_mean = scoreList_all[:, i, 1].mean()
        test_score_std = scoreList_all[:, i, 1].std()
        train_corr_mean = scoreList_all[:, i, 2].mean()
        train_corr_std = scoreList_all[:, i, 2].std()
        test_corr_mean = scoreList_all[:, i, 3].mean()
        test_corr_std = scoreList_all[:, i, 3].std()

        print(f"{rating:<10} "
              f"{train_score_mean:.3f}±{train_score_std:.3f}  "
              f"{test_score_mean:.3f}±{test_score_std:.3f}  "
              f"{train_corr_mean:.3f}±{train_corr_std:.3f}  "
              f"{test_corr_mean:.3f}±{test_corr_std:.3f}")


summary_data = []

for model_name, scores in all_models_cv_results.items():
    for i, rating in enumerate(rating_names):
        test_corr_mean = scores[:, i, 3].mean()
        test_corr_std = scores[:, i, 3].std()
        test_score_mean = scores[:, i, 1].mean()
        test_score_std = scores[:, i, 1].std()

        summary_data.append({
            'Model': model_name,
            'Rating': rating,
            'Test_Corr_Mean': test_corr_mean,
            'Test_Corr_Std': test_corr_std,
            'Test_Score_Mean': test_score_mean,
            'Test_Score_Std': test_score_std
        })

summary_df = pd.DataFrame(summary_data)

print("\n" + "="*60)
print("Summary: Test Correlation Coefficients (5-fold CV)")
print("="*60)
corr_pivot = summary_df.pivot(index='Model', columns='Rating', values='Test_Corr_Mean')
print(corr_pivot.round(3))


# %% [markdown]
## Comparison among different λ

# %% [code]
scoreList_all_all = []

for _alpha in [0,0.05,0.1,0.2,0.3,0.4,0.5,0.6,0.7,0.8,0.9,1.0,1.2,1.4,1.6]:
  scoreList_all = []

  kf = KFold(n_splits=5,shuffle =True, random_state=0)
  X = imgFeature_norm.T
  Y = df.groupby('img').mean().iloc[:,4]


  for train_index, test_index in kf.split(X, Y):
    scoreList = []
    for i in range(0,3):
      lr= Ridge(fit_intercept=False,alpha=_alpha)
      X_train = imgFeature_norm.T[train_index]
      Y_train = df.groupby('img').mean().iloc[train_index,3+i]
      lr.fit(X_train,Y_train)
      _train_score = np.linalg.norm(Y_train-lr.predict(X_train))/len(X_train)
      _train_corr = np.corrcoef(lr.predict(X_train),Y_train)[0,1]
      X_test = imgFeature_norm.T[test_index]
      Y_test = df.groupby('img').mean().iloc[test_index,3+i]
      _test_score = np.linalg.norm(Y_test-lr.predict(X_test))/len(X_test)
      _test_corr = np.corrcoef(lr.predict(X_test),Y_test)[0,1]
      scoreList.append([_train_score,_test_score,_train_corr,_test_corr])
    scoreList_all.append(scoreList)
  scoreList_all_all.append(scoreList_all)
scoreList_all_all = np.array(scoreList_all_all)

# %% [code]
fig = plt.figure(figsize=(12,3))
for i in range(0,3):
  fig.add_subplot(1,3,i+1)
  plt.plot([0,0.05,0.1,0.2,0.3,0.4,0.5,0.6,0.7,0.8,0.9,1.0,1.2,1.4,1.6], scoreList_all_all.mean(axis=1)[:,i,2:],marker='.')

# %% [code]
fig = plt.figure(figsize=(12,3))
for i in range(0,3):
  fig.add_subplot(1,3,i+1)
  plt.plot( [0,0.05,0.1,0.2,0.3,0.4,0.5,0.6,0.7,0.8,0.9,1.0,1.2,1.4,1.6], scoreList_all_all.mean(axis=1)[:,i,:2],marker='.')

# %% [markdown]
## zero-shot learning (by text query)

# %% [code]
clip_model, preprocess = clip.load("ViT-B/16", device=device)
text_query = ["my favorite food", "a tasty food", "a healthy food"]
text_tokens_query = clip.tokenize(["This is " + desc for desc in text_query]).cuda()
with torch.no_grad():
    text_features_query = clip_model.encode_text(text_tokens_query).float()
simMatrix_img = ((image_features.cpu().T/np.linalg.norm(image_features.cpu(),axis=1)).T@(text_features_query.cpu().T/np.linalg.norm(text_features_query.cpu(),axis=1)))
# simMatrix_label = ((text_features.cpu().T/np.linalg.norm(text_features.cpu(),axis=1)).T@(text_features_query.cpu().T/np.linalg.norm(text_features_query.cpu(),axis=1)))

fig = plt.figure(figsize=(12,8),dpi = dpi)
meanResponse = df.groupby('img').mean()

featureList = ['Simulation in CLIP']

for i in range(0,1):
    _simMatrix = [simMatrix_img][i]
    fig.add_subplot(2,3,1)
    plt.scatter(embedding[:,0],embedding[:,1],marker='.',c=_simMatrix[:,0],alpha=0.5)
    plt.colorbar()
    plt.title('Like:'+featureList[i])
    fig.add_subplot(2,3,2)
    plt.scatter(embedding[:,0],embedding[:,1],marker='.',c=_simMatrix[:,1],alpha=0.5)
    plt.colorbar()
    plt.title('Tasty:'+featureList[i])
    fig.add_subplot(2,3,3)
    plt.scatter(embedding[:,0],embedding[:,1],marker='.',c=_simMatrix[:,2],alpha=0.5)
    plt.title('Healthy:'+featureList[i])
    plt.colorbar()
fig.add_subplot(2,3,4)
plt.scatter(embedding[:,0],embedding[:,1],marker='.',c=meanResponse['res_L'],alpha=0.5)
plt.colorbar()
plt.title('Like:Mean Subjective Rating')
fig.add_subplot(2,3,5)
plt.scatter(embedding[:,0],embedding[:,1],marker='.',c=meanResponse['res_T'],alpha=0.5)
plt.colorbar()
plt.title('Tasty:Mean Subjective Rating')
fig.add_subplot(2,3,6)
plt.scatter(embedding[:,0],embedding[:,1],marker='.',c=meanResponse['res_H'],alpha=0.5)
plt.title('Healthy:Mean Subjective Rating')
plt.colorbar()

for _itemIdx in range(0,3):
  fig.add_subplot(1,3,_itemIdx+1)
  print(np.corrcoef(meanResponse[itemList[_itemIdx]],simMatrix_img[:,_itemIdx])[0,1])


# %% [markdown]
# 3. Individual Characterization

# %% [markdown]
## Individual Prediction

# %% [code]
kf = KFold(n_splits=5,shuffle =True, random_state=0)
X = imgFeature_norm.T
Y = df[df['sub_ID']==1].groupby('img').mean().iloc[:,4]

imgFeature_norm = (image_features.cpu().T/np.linalg.norm(image_features.cpu(),axis=1))

scoreList_all = []
_alpha = 1
for train_index, test_index in kf.split(X, Y):
  scoreList = []
  for _subjectIdx in range(1,200):
    _scoreList = []
    for i in range(0,3):
      lr= Ridge(fit_intercept=False,alpha=_alpha)
      X_train = imgFeature_norm.T[train_index]
      Y_train = df[df['sub_ID']==_subjectIdx].groupby('img').mean().iloc[train_index,3+i]
      lr.fit(X_train,Y_train)
      _train_score = np.linalg.norm(Y_train-lr.predict(X_train))/len(X_train)
      _train_corr = np.corrcoef(lr.predict(X_train),Y_train)[0,1]
      X_test = imgFeature_norm.T[test_index]
      Y_test = df[df['sub_ID']==_subjectIdx].groupby('img').mean().iloc[test_index,3+i]
      _test_score = np.linalg.norm(Y_test-lr.predict(X_test))/len(X_test)
      _test_corr = np.corrcoef(lr.predict(X_test),Y_test)[0,1]
      _scoreList.append([_train_score,_test_score,_train_corr,_test_corr])
    scoreList.append(_scoreList)
  scoreList_all.append(scoreList)
scoreList_all = np.array(scoreList_all)

print(scoreList_all.mean(axis=0)[:,:,[1,3]].mean(axis=0))
print(scoreList_all.mean(axis=0)[:,:,[1,3]].std(axis=0))

# %% [code]
# label embeddings
txtFeature_norm = (embedding_label_openai.T/np.linalg.norm(embedding_label_openai,axis=1))
_alpha = 1
scoreList_all = []
for train_index, test_index in kf.split(X, Y):
  scoreList = []
  for _subjectIdx in range(1,200):
    _scoreList = []
    for i in range(0,3):
      lr= Ridge(fit_intercept=False,alpha=_alpha)
      X_train = txtFeature_norm.T[train_index]
      Y_train = df[df['sub_ID']==_subjectIdx].groupby('img').mean().iloc[train_index,3+i]
      lr.fit(X_train,Y_train)
      _train_score = np.linalg.norm(Y_train-lr.predict(X_train))/len(X_train)
      _train_corr = np.corrcoef(lr.predict(X_train),Y_train)[0,1]
      X_test = txtFeature_norm.T[test_index]
      Y_test = df[df['sub_ID']==_subjectIdx].groupby('img').mean().iloc[test_index,3+i]
      _test_score = np.linalg.norm(Y_test-lr.predict(X_test))/len(X_test)
      _test_corr = np.corrcoef(lr.predict(X_test),Y_test)[0,1]
      _scoreList.append([_train_score,_test_score,_train_corr,_test_corr])
    scoreList.append(_scoreList)
  scoreList_all.append(scoreList)
scoreList_all = np.array(scoreList_all)

print(scoreList_all.mean(axis=0)[:,:,[1,3]].mean(axis=0))
print(scoreList_all.mean(axis=0)[:,:,[1,3]].std(axis=0))

# %% [code]
# pixel data

_alpha = 1
scoreList_all = []
for train_index, test_index in kf.split(X, Y):
  scoreList = []
  for _subjectIdx in range(1,200):
    _scoreList = []
    for i in range(0,3):
      lr= Ridge(fit_intercept=False,alpha=_alpha)
      # lr= Ridge(fit_intercept=True,alpha=_alpha)
      X_train = pixelFeature_norm.T[train_index]
      Y_train = df[df['sub_ID']==_subjectIdx].groupby('img').mean().iloc[train_index,3+i]
      lr.fit(X_train,Y_train)
      _train_score = np.linalg.norm(Y_train-lr.predict(X_train))/len(X_train)
      _train_corr = np.corrcoef(lr.predict(X_train),Y_train)[0,1]
      X_test = pixelFeature_norm.T[test_index]
      Y_test = df[df['sub_ID']==_subjectIdx].groupby('img').mean().iloc[test_index,3+i]
      _test_score = np.linalg.norm(Y_test-lr.predict(X_test))/len(X_test)
      _test_corr = np.corrcoef(lr.predict(X_test),Y_test)[0,1]
      _scoreList.append([_train_score,_test_score,_train_corr,_test_corr])
    scoreList.append(_scoreList)
  scoreList_all.append(scoreList)
scoreList_all = np.array(scoreList_all)

print(scoreList_all.mean(axis=0)[:,:,[1,3]].mean(axis=0))
print(scoreList_all.mean(axis=0)[:,:,[1,3]].std(axis=0))

# %% [markdown]
### Individual Trait Vector

# %% [code]
vecList_all = []
for _subjectId in range(1,200):
    meanResponse = df[df['sub_ID']==_subjectId].groupby('img').mean()

    vecList = []
    for i in range(0,3):
        lr= Ridge(fit_intercept=False)
        X = imgFeature_norm.T
        Y = meanResponse.iloc[:,3+i]
        lr.fit(X,Y)
        vec_estimated = lr.coef_
        vecList.append(vec_estimated)
    vecList_all.append(vecList)
vecList_all = np.array(vecList_all)

reducer = umap.UMAP(metric='cosine',random_state=42)
embedding_all = reducer.fit_transform(vecList_all.reshape(199*3,512))

# %% [code]
fig = plt.figure(figsize=(12,4),dpi=dpi)

for i in range(0,3):
    fig.add_subplot(1,3,i+1)
    plt.scatter(embedding_all[i::3,0],embedding_all[i::3,1],marker='.')
    plt.scatter(embedding_all[:,0],embedding_all[:,1],marker='.',alpha=0.1)
    plt.title(['like','tasty','healthy'][i])


# %% [markdown]
### Group Comparison

# %% [code]
intake_distortion = np.array(df_dem.sort_values(by='sub_ID')['UnbalancedDiet_total'])
DSM_sum = np.array(df_dem.sort_values(by='sub_ID')['DSM5_total'])

intake_arg = np.argsort(intake_distortion)
DSM_arg = np.argsort(DSM_sum)

# %% [code]
nSelected=40

fig = plt.figure(figsize=(12,12),dpi=dpi)

for i in range(0,3):
    _embedding = embedding_all[i::3][intake_arg[:nSelected]]
    fig.add_subplot(3,3,1+i)
    plt.scatter(_embedding[:,0],_embedding[:,1],marker='.',alpha=0.9)
    plt.scatter(embedding_all[:,0],embedding_all[:,1],marker='.',alpha=0.2)
    plt.title(['like','tasty','healthy'][i])
    if i == 0:
        plt.ylabel('lowPreference')

    _embedding = embedding_all[i::3][intake_arg[-nSelected:]]
    fig.add_subplot(3,3,4+i)
    plt.scatter(_embedding[:,0],_embedding[:,1],marker='.',alpha=0.9)
    plt.scatter(embedding_all[:,0],embedding_all[:,1],marker='.',alpha=0.2)
    if i == 0:
        plt.ylabel('highPreference')

    _embedding = embedding_all[i::3]
    fig.add_subplot(3,3,7+i)
    plt.scatter(_embedding[:,0],_embedding[:,1],marker='.',alpha=0.9)
    plt.scatter(embedding_all[:,0],embedding_all[:,1],marker='.',alpha=0.2)
    if i == 0:
        plt.ylabel('total')


# %% [code]
nSelected=40

fig = plt.figure(figsize=(12,12),dpi=dpi)

for i in range(0,3):
    _embedding = embedding_all[i::3][DSM_arg[:nSelected]]
    fig.add_subplot(3,3,1+i)
    plt.scatter(_embedding[:,0],_embedding[:,1],marker='.',alpha=0.9)
    plt.scatter(embedding_all[:,0],embedding_all[:,1],marker='.',alpha=0.2)
    plt.title(['like','tasty','healthy'][i])
    if i == 0:
        plt.ylabel('lowDSM')

    _embedding = embedding_all[i::3][DSM_arg[-nSelected:]]
    fig.add_subplot(3,3,4+i)
    plt.scatter(_embedding[:,0],_embedding[:,1],marker='.',alpha=0.9)
    plt.scatter(embedding_all[:,0],embedding_all[:,1],marker='.',alpha=0.2)
    if i == 0:
        plt.ylabel('highDSM')

    _embedding = embedding_all[i::3]
    fig.add_subplot(3,3,7+i)
    plt.scatter(_embedding[:,0],_embedding[:,1],marker='.',alpha=0.9)
    plt.scatter(embedding_all[:,0],embedding_all[:,1],marker='.',alpha=0.2)
    if i == 0:
        plt.ylabel('total')

# %% [code]
def imgSim(_x):
    _sim = (imgFeature_norm.T@(_x.T/np.linalg.norm(_x)))
    return _sim

rList_all = []

for _subjectId in range(1,200):
    meanResponse = df[df['sub_ID']==_subjectId].groupby('img').mean()
    rList = []
    for i in range(0,3):
        rList.append(np.corrcoef(imgSim(vecList_all[_subjectId-1,i]),meanResponse.iloc[:,3+i])[0,1])
    rList_all.append(rList)

rList_all = np.array(rList_all)

# %% [code]
from scipy.stats import mannwhitneyu

fig = plt.figure(figsize=(9,3),dpi=dpi)
for i in range(0,3):
  fig.add_subplot(1,3,1+i)
  _r_low = rList_all[DSM_arg][:nSelected][:,i]
  _r_high = rList_all[DSM_arg][-nSelected:][:,i]
  plt.hist(_r_low,alpha=0.4,range=(0.3,1),bins=15,label='low DSM')
  plt.hist(_r_high,alpha=0.4,range=(0.3,1),bins=15,label='high DSM')
  plt.xlabel('Precision '+ r"$(r_i)$" )
  plt.title(['Like','Tasty','Healthy'][i])
  statistic, p_value = mannwhitneyu(_r_low, _r_high, alternative='two-sided')
  print("Mann-Whitney U statistics:", statistic)
  print("p-value:", p_value)
  plt.subplots_adjust(left=0.1, right=0.8, top=0.8, bottom=0.2)
plt.legend(loc='center left', bbox_to_anchor=(1, 0.5))


# %% [code]
fig = plt.figure(figsize=(9,3),dpi=dpi)
for i in range(0,3):
  fig.add_subplot(1,3,1+i)
  _r_low = rList_all[intake_arg][:nSelected][:,i]
  _r_high = rList_all[intake_arg][-nSelected:][:,i]
  plt.hist(_r_low,alpha=0.4,range=(0.3,1),bins=15,label='low Pickiness')
  plt.hist(_r_high,alpha=0.4,range=(0.3,1),bins=15,label='high Pickiness')
  plt.xlabel('Precision '+ r"$(r_i)$" )
  plt.title(['Like','Tasty','Healthy'][i])
  statistic, p_value = mannwhitneyu(_r_low, _r_high, alternative='two-sided')
  print("Mann-Whitney U statistics:", statistic)
  print("p-value:", p_value)
  plt.subplots_adjust(left=0.1, right=0.8, top=0.8, bottom=0.2)
plt.legend(loc='center left', bbox_to_anchor=(1, 0.5))


# %% [markdown]
# Appendix: Density weighted sampling

# %% [code]
similarity = imgFeature_norm.T @ imgFeature_norm
_n_neighbors = 3
density_weight = np.sort((1-similarity),axis=0)[_n_neighbors]
p_density_weight = density_weight/density_weight.sum()

np.random.seed(0)
trainRatio=0.8

weighted_choice = np.random.choice(len(X),len(X),p=p_density_weight,replace=False)

_imIndex_train = weighted_choice[:int(len(X)*trainRatio)]
_imIndex_test = weighted_choice[int(len(X)*trainRatio):]

# %% [code]
np.random.seed(0)
_imIndex = np.random.permutation(len(X))
_imIndex_train = _imIndex[:int(len(X)*trainRatio)]
_imIndex_test = _imIndex[int(len(X)*trainRatio):]

# %% [code]
# weighted version
_alpha = 1
vecList_all_all = []
for trainRatio in [0.1,0.2,0.3,0.4,0.5,0.6,0.7,0.8,0.9,1.0]:
  print(trainRatio)
  _scoreList_all_all=[]

  _imIndex_train = weighted_choice[:int(len(X)*trainRatio)]
  _imIndex_test = weighted_choice[int(len(X)*trainRatio):]

  vecList_all = []
  for _subjectIdx in range(1,200):
    _vecList = []
    for i in range(0,3):
      lr= Ridge(fit_intercept=False,alpha=_alpha)
      X_train = X[_imIndex_train]
      Y_train = df[df['sub_ID']==_subjectIdx].groupby('img').mean().iloc[_imIndex_train,3+i]
      lr.fit(X_train,Y_train)
      vec_estimated = lr.coef_
      _vecList.append(vec_estimated)
    vecList_all.append(_vecList)
  vecList_all_all.append(vecList_all)

vecList_all_all = np.array(vecList_all_all)

vecSimMatrix = np.zeros((10,10))
vecSimMatrix_std = np.zeros((10,10))

for _trainIdx1 in range(0,10):
  for _trainIdx2 in range(0,10):
    _vecList1 = vecList_all_all[_trainIdx1,:,0]
    _vecList2 = vecList_all_all[_trainIdx2,:,0]

    _vecList1_norm = vecList_all_all[_trainIdx1,:,0].T/np.linalg.norm(_vecList1,axis=1)
    _vecList2_norm = vecList_all_all[_trainIdx2,:,0].T/np.linalg.norm(_vecList2,axis=1)
    vecSimMatrix[_trainIdx1,_trainIdx2] = (np.diag(_vecList1_norm.T @ _vecList2_norm)).mean()
    vecSimMatrix_std[_trainIdx1,_trainIdx2] = (np.diag(_vecList1_norm.T @ _vecList2_norm)).std()

plt.imshow(vecSimMatrix)
plt.colorbar()


# %% [code]
# no weighted choice
_alpha = 1
vecList_all_all = []
for trainRatio in [0.1,0.2,0.3,0.4,0.5,0.6,0.7,0.8,0.9,1.0]:
  print(trainRatio)
  _scoreList_all_all=[]

  _imIndex_train = _imIndex[:int(len(X)*trainRatio)]
  _imIndex_test = _imIndex[int(len(X)*trainRatio):]

  vecList_all = []
  for _subjectIdx in range(1,200):
    _vecList = []
    for i in range(0,3):
      lr= Ridge(fit_intercept=False,alpha=_alpha)
      X_train = X[_imIndex_train]
      Y_train = df[df['sub_ID']==_subjectIdx].groupby('img').mean().iloc[_imIndex_train,3+i]
      lr.fit(X_train,Y_train)
      vec_estimated = lr.coef_
      _vecList.append(vec_estimated)
    vecList_all.append(_vecList)
  vecList_all_all.append(vecList_all)

vecList_all_all = np.array(vecList_all_all)

vecSimMatrix_original = np.zeros((10,10))
vecSimMatrix_original_std = np.zeros((10,10))

for _trainIdx1 in range(0,10):
  for _trainIdx2 in range(0,10):
    _vecList1 = vecList_all_all[_trainIdx1,:,0]
    _vecList2 = vecList_all_all[_trainIdx2,:,0]

    _vecList1_norm = vecList_all_all[_trainIdx1,:,0].T/np.linalg.norm(_vecList1,axis=1)
    _vecList2_norm = vecList_all_all[_trainIdx2,:,0].T/np.linalg.norm(_vecList2,axis=1)
    vecSimMatrix_original[_trainIdx1,_trainIdx2] = (np.diag(_vecList1_norm.T @ _vecList2_norm)).mean()
    vecSimMatrix_original_std[_trainIdx1,_trainIdx2] = (np.diag(_vecList1_norm.T @ _vecList2_norm)).std()

plt.imshow(vecSimMatrix_original)
plt.colorbar()


# %% [code]
fig = plt.figure(figsize=(6,4),dpi=dpi)
plt.plot(np.arange(10)*0.1,vecSimMatrix_original[:,-1],marker='.',label='Random')
plt.plot(np.arange(10)*0.1,vecSimMatrix[:,-1],marker='.',label='Weighted Choice')
plt.xlabel("Train Ratio")
plt.ylabel("Similarity")
plt.legend()
